# Supplementary material for: Drug-Induced Serious Cutaneous Reactions in Hospitalized Patients: A Cross-Sectional Study
Source: J Clin Med. 2025 Jan 28;14(3):857. doi: 10.3390/jcm14030857 (PMC11818606; doi:10.3390/jcm14030857)
Supplement: Supplementary file 1 [file jcm-14-00857-s001.zip]

Archive with 1 entries (1 files):
- jcm-3403893-supplementary.pdf
